# Supplementary material for: Neuronal Activity-Dependent Activation of Astroglial Calcineurin in Mouse Primary Hippocampal Cultures
Source: Int J Mol Sci. 2018 Sep 30;19(10):2997. doi: 10.3390/ijms19102997 (PMC6213389; doi:10.3390/ijms19102997)
Supplement: Supplementary file 1 [file ijms-19-02997-s001.zip]

Archive with 3 entries (2 files):
- supplementary/
- supplementary/Suppl Figures v.2.pdf
- supplementary/Suppl_video.AVI
